# Supplementary material for: Functional Breads with Encapsulated Vitamin C and Fish Oil: Nutritional, Technological, and Sensory Attributes
Source: Antioxidants (Basel). 2024 Oct 30;13(11):1325. doi: 10.3390/antiox13111325 (PMC11590905; doi:10.3390/antiox13111325)
Supplement: Supplementary file 1 [file antioxidants-13-01325-s001.zip]

Archive with 1 entries (1 files):
- antioxidants-3238832-supplementary.pdf
